# Supplementary material for: Machine Learning-Based Classification of Abnormal Liver Tissues Using Relative Permittivity
Source: Sensors (Basel). 2022 Dec 16;22(24):9919. doi: 10.3390/s22249919 (PMC9781624; doi:10.3390/s22249919)
Supplement: Supplementary file 1 [file sensors-22-09919-s001.zip]

Archive with 1 entries (1 files):
- sensors-2059335-supplementary.pdf
